# Supplementary material for: Interaction of Influenza A Nucleoprotein with Host hnRNP-C Is Implicated in Viral Replication
Source: Int J Mol Sci. 2022 Nov 6;23(21):13613. doi: 10.3390/ijms232113613 (PMC9655074; doi:10.3390/ijms232113613)
Supplement: Supplementary file 1 [file ijms-23-13613-s001.zip]

Archive with 1 entries (1 files):
- ijms-1973522-supplementary.pdf
